# Supplementary material for: Therapeutic Modulation of Mitophagy by Cafestol in Pressure Overload-Induced Cardiac Hypertrophy and Fibrosis
Source: Nutrients. 2025 Nov 25;17(23):3680. doi: 10.3390/nu17233680 (PMC12693951; doi:10.3390/nu17233680)
Supplement: Supplementary file 1 [file nutrients-17-03680-s001.zip]

Archive with 1 entries (1 files):
- nutrients-3963263-supplementary.pdf
